# Supplementary material for: Rapid Identification of Pathogenic Variants in Two Cases of Charcot-Marie-Tooth Disease by Gene-Panel Sequencing
Source: Int J Mol Sci. 2017 Apr 5;18(4):770. doi: 10.3390/ijms18040770 (PMC5412354; doi:10.3390/ijms18040770)
Supplement: Supplementary file 1 [file ijms-18-00770-s001.zip]

Archive with 3 entries (2 files):
- ijms-183383-suppl/
- ijms-183383-suppl/Supplementary material I.pdf
- ijms-183383-suppl/Supplementary material II.pdf
